# Supplementary material for: Fabrication and Characterization of a Self-Powered n-Bi2Se3/p-Si Nanowire Bulk Heterojunction Broadband Photodetector
Source: Nanomaterials (Basel). 2022 May 26;12(11):1824. doi: 10.3390/nano12111824 (PMC9182573; doi:10.3390/nano12111824)
Supplement: Supplementary file 1 [file nanomaterials-12-01824-s001.zip]

Archive with 1 entries (1 files):
- nanomaterials-1699853-supplementary.pdf
